# Supplementary material for: OmixLitMiner: A Bioinformatics Tool for Prioritizing Biological Leads from ‘Omics Data Using Literature Retrieval and Data Mining
Source: Int J Mol Sci. 2020 Feb 19;21(4):1374. doi: 10.3390/ijms21041374 (PMC7073124; doi:10.3390/ijms21041374)
Supplement: Supplementary file 1 [file ijms-21-01374-s001.zip]

Archive with 1 entries (1 files):
- Supplement_total.zip
